# Supplementary material for: Data on IL-10R neutralization-induced chronic colitis in Lipocalin 2 deficient mice on BALB/c background
Source: Data Brief. 2017 Mar 8;11:588–92. doi: 10.1016/j.dib.2017.03.002 (PMC5358532; doi:10.1016/j.dib.2017.03.002)
Supplement: Supplementary file 1 — Supplementary material [file mmc1.zip]

Archive with 6 entries (6 files):
- Yeoh_disclosure.pdf
- Berger_disclosure.pdf
- Nilsen-Hamilton_disclosure.pdf
- Tak W. Mak_disclosure.pdf
- Vijay_disclosure.pdf
- Vishal_disclosure.pdf
